# Supplementary material for: Sweeteners’ Influence on In Vitro α-Glucosidase Inhibitory Activity, Cytotoxicity, Stability and In Vivo Bioavailability of the Anthocyanins from Lingonberry Jams
Source: Foods. 2023 Jun 30;12(13):2569. doi: 10.3390/foods12132569 (PMC10340494; doi:10.3390/foods12132569)
Supplement: Supplementary file 1 [file foods-12-02569-s001.zip]

Archive with 1 entries (1 files):
- foods-2425713-supplementary.pdf
